# Supplementary material for: Gfastats: conversion, evaluation and manipulation of genome sequences using assembly graphs
Source: Bioinformatics. 2022 Jul 7;38(17):4214–6. doi: 10.1093/bioinformatics/btac460 (PMC9438950; doi:10.1093/bioinformatics/btac460)
Supplement: btac460_Supplementary_Data_Table_1 [file btac460_supplementary_data_table_1.xlsx]

## Sheet: Feature comparison
	gfastats			QUAST			SeqKit			Bandage				Feature:
Version	1.2.0			5.1.0rc1			2.1.0			0.9.0				available
Format support														not available
FASTA														not computable
FASTQ
GFA1
GFA2
General metrics
Base composition
Per feature base composition
GC content
Per feature GC content
# soft-masked bases
Per feature soft-masked base counts
Feature coordinates (BED)
AGP
	S	C	G	S	C	G	S	C	G	S	C	G
Feature count						1			1
Feature size
Total feature length
Average feature length
Largest feature size
N50/NG50
N* statistics
NG* statistics
AuN/AuNG
Graph metrics and connectivity
# edges
Path count
Average degree
# connected components
Largest connected component length
# dead ends
# disconnected components
Total length of disconnected components
# separated components
Input manipulation
Sequence prefiltering
Graph manipulation
S = scaffold, C = contig, G = gap
¹Both QUAST and SeqKit report the number of gap bases per 100 kbp.
AuN, area under the curve
